# Supplementary material for: Effectiveness of Secondary Risk–Reducing Strategies in Patients With Unilateral Breast Cancer With Pathogenic Variants of BRCA1 and BRCA2 Subjected to Breast-Conserving Surgery: Evidence-Based Simulation Study
Source: JMIR Form Res. 2022 Dec 29;6(12):e37144. doi: 10.2196/37144 (PMC9837710; doi:10.2196/37144)
Supplement: Multimedia Appendix 3 [file formative_v6i12e37144_app3.xlsx]

## Sheet: Sheet1
Table 1.1 Secondary cancer prevention strategies in BRCA1/2 mutation carriers aged <40 years with unilateral luminal breast in stage I after BCT with/without adjuvant chemotherapy
Luminal		Stage I																		Chemo
		<40 years
		Surveillance		Tamoxifen		BiMastec+Oophor		BiMastec+Tamoxifen		BiMastec		ContraMastec+Tamoxifen		ContraMastec		IpsiMastec+Oophor		Oophor
		Survival	HR	Survival	HR	Survival	HR	Survival	HR	Survival	HR	Survival	HR	Survival	HR	Survival	HR	Survival	HR
BRCA1	1-10	24.12(12.52,NA)	1	28.41(13.66,NA)	0.84	NA(18.41,NA)	0.49	NA(17.64,NA)	0.53	37.9(16.88,NA)	0.58	31.38(16.48,NA)	0.69	30.05(15.9,NA)	0.73	29.1(14.08,NA)	0.77	29.82(15.44,NA)	0.75	No
	11	22.13(11.21,38.38)	1	25.8(12.74,NA)	0.84	NA(20.9,NA)	0.44	32.97(14.45,NA)	0.62	30.83(14.74,NA)	0.64	29.0(14.9,NA)	0.70	28.81(14.85,NA)	0.71	28.62(12.5,NA)	0.75	27.6(14.17,NA)	0.75
	12-24	23.23(11.08,NA)	1	27.66(13.37,NA)	0.86	NA(18.13,NA)	0.5	34.33(15.79,NA)	0.62	34.19(14.95,NA)	0.63	31.71(16.05,NA)	0.70	26.91(13.64,NA)	0.83	28.99(14.19,NA)	0.76	28.77(13.50,NA)	0.74
BRCA2	1-10	25.08(14.4,NA)	1	26.88(13.93,NA)	0.94	NA(19.63,NA)	0.51	33.91(14.65,NA)	0.72	32.42(14.33,NA)	0.74	27.37(13.74,NA)	0.87	29.73(13.7,NA)	0.83	35.44(18.45,NA)	0.69	33.99(16.27,NA)	0.73
	11	30.75(15.47,NA)	1	34.90(18.05,NA)	0.81	NA(23.69,NA)	0.54	NA(18,7,NA)	0.69	39.93(17.66,NA)	0.70	35.43(18.07,NA)	0.79	36.55(17.93,NA)	0.75	36.57(16.59,NA)	0.78	35.52(18.27,NA)	0.80
	12-25	22.18(12.06,36.60)	1	25.86(12.61,NA)	0.82	NA(19.30,NA)	0.45	26.99(12.46,NA)	0.74	26.95(12.93,NA)	0.75	24.22(12.23,NA)	0.81	24.98(12.77,NA)	0.81	33.32(17.32,NA)	0.59	30.99(15.7,NA)	0.61
BRCA1	1-10	NA(29.43,NA)	1	NA(30.14,NA)	0.95	NA(NA,NA)	0.43	NA(NA,NA)	0.61	NA(NA,NA)	0.64	NA(NA,NA)	0.60	NA(37.18,NA)	0.72	NA(34.68,NA)	0.78	NA(39.37,NA)	0.66	Yes
	11	NA(21.04,NA)		NA(25.95,NA)	0.80	NA(NA,NA)	0.34	NA(25.90,NA)	0.70	NA(30.56,NA)	0.62	NA(29.18,NA)	0.68	NA(26.80,NA)	0.76	NA(31.72,NA)	0.54	NA(32.07,NA)	0.59
	12-24	NA(23.01,NA)	1	NA(22,48,NA)	0.96	NA(NA,NA)	0.33	NA(30.26,NA)	0.69	NA(28.99,NA)	0.71	NA(29.62,NA)	0.69	NA(30.85,NA)	0.64	NA(37.59,NA)	0.51	NA(33.77,NA)	0.59
BRCA2	1-10	NA(24.73,NA)	1	NA(26.21,NA)	0.96	NA(NA,NA)	0.36	NA(26.19,NA)	0.87	NA(29.39,NA)	0.80	NA(25.97,NA)	0.90	NA(26.27,NA)	0.92	NA(39.81,NA)	0.56	NA(36.70,NA)	0.60
	11	NA(37.58,NA)	1	NA(35.88,NA)	1.09	NA(NA,NA)	0.53	NA(NA,NA)	0.89	NA(NA,NA)	0.90	NA(NA,NA)	0.86	NA(NA,NA)	0.83	NA(NA,NA)	0.79	NA(NA,NA)	0.79
	12-25	38.67(20.44,NA)	1	39.96(21.21,NA)	0.96	NA(NA,NA)	0.35	NA(21.83,NA)	0.90	NA(22.92,NA)	0.83	NA(21.50,NA)	0.93	NA(19.24,NA)	0.97	NA(36.19,NA)	0.46	NA(29.67,NA)	0.50
								NA - if the group has a survival curve that ends above 50% at the end of follow-up, no median survival can be computed
Table 1.2 Secondary cancer prevention strategies in BRCA1/2 mutation carriers aged 40- 49 years with unilateral luminal breast in stage I after BCT with/without adjuvant chemotherapy
Luminal		Stage I																		Chemo
		40-49 years
		Surveillance		Tamoxifen		BiMastec+Oophor		BiMastec+Tamoxifen		BiMastec		ContraMastec+Tamoxifen		ContraMastec		IpsiMastec+Oophor		Oophor
		Survival	HR	Survival	HR	Survival	HR	Survival	HR	Survival	HR	Survival	HR	Survival	HR	Survival	HR	Survival	HR
BRCA1	1-10	24.5(12.65,NA)	1	28.85(15.07,NA)	0.85	NA(16.79,NA)	0.57	32.85(15.97,NA)	0.67	33.98(16.96,NA)	0.65	32.84(14.68,NA)	0.69	28.32(14.68,NA	0.81	32.57(14.1,NA)	0.72	30.41(13.39,NA)	0.78	No
	11	22.84(11.76,39.79)	1	24.55(12.33,NA)	0.90	NA(21.35,NA)	0.45	27.73(11.87,NA)	0.76	27.75(13.76,NA)	0.73	25.81(12.37,NA)	0.85	26.86(13.73,NA)	0.81	31.77(16.25,NA)	0.68	28.80(16.25,NA)	0.76
	12-24	22.38(12.33,39.63)	1	25.62(12.38,NA)	0.90	NA(17.93,NA)	0.48	31.14(14.59,NA)	0.68	31.84(15.97,NA)	0.65	27.74(14.14,NA)	0.8	26.36(12.29,NA)	0.87	32.68(15.48,NA)	0.65	29.6(14.73,NA)	0.71
BRCA2	1-10	22.45(11.91,35.55)	1	24.94(13.24,NA)	0.82	NA(19,23,NA)	0.44	29.08(13.82,NA)	0.68	28.01(13.21,NA)	0.74	26.31(12.76,NA)	0.77	25.07(11.83,NA)	0.84	33.07(14.89,NA)	0.59	30.61(14.62,NA)	0.67
	11	27.25(13.75,NA)	1	30.56(14.2,NA)	0.92	NA(17.03,NA)	0.65	NA(18.14,NA)	0.64	36.42(14.78,NA)	0.73	31.42(15.82,NA)	0.83	32.28(15.81,NA)	0.82	34.81(15.38,NA)	0.78	33.1(16.31,NA)	0.82
	12-25	20.9(11.1,35.8)	1	22.88(12.88,39.46)	0.87	38.75(17.27,NA)	0.47	23.89(11.4,NA)	0.80	24.09(11.62,NA)	0.78	22.28(11.53,NA)	0.86	22.96(11.3,39.14)	0.90	29.93(14.08,NA)	0.64	28.27(13.69,NA)	0.67
BRCA1	1-10	NA(26.94,NA)	1	NA(26.78,NA)	0.95	NA(NA,NA)	0.49	NA(29.59,NA)	0.82	NA(33.52,NA)	0.74	NA(27.91,NA)	0.87	NA(32.99,NA)	0.79	NA(35.28,NA)	0.71	NA(36.97,NA)	0.67	Yes
	11	38.99(19.57,NA)	1	39.99(20.55,NA)	0.95	NA(NA,NA)	0.36	NA(25.38,NA)	0.79	NA(23.03,NA)	0.79	NA(22.17,NA)	0.86	NA(21.73,NA)	0.82	NA(32.53,NA)	0.51	NA(32.99,NA)	0.55
	12-24	NA(21.57,NA)	1	NA(21.11,NA)	0.89	NA(NA,NA)	0.39	NA(24.39,NA)	0.86	23.53(NA,NA)	0.81	21.45(NA,NA)	0.87	24.74(NA,NA)	0.86	34.38(NA,NA)	0.52	28.80(NA,NA)	0.62
BRCA2	1-10	39.86(20.44,NA)	1	NA(21.88,NA)	0.88	NA(38.94,NA)	0.45	NA(23.68,NA)	0.81	NA(21.58,NA)	0.84	NA(21.15,NA)	0.93	NA(20.94,NA)	0.87	NA(34.26,NA)	0.50	NA(33.33,NA)	0.53
	11	NA(28.92,NA)	1	NA(31.23,NA)	0.89	NA(NA,NA)	0.54	NA(39.24)	0.68	NA(37.79,NA)	0.70	NA(32.76,NA)	0.79	NA(31.94,NA)	0.82	NA(35.44,NA)	0.74	NA(36.95,NA)	0.72
	12-25	31.94(16.67,NA)	1	31.2(16.62,NA)	1.004	NA(37.91,NA)	0.34	38.1(18.36,NA)	0.81	36.46(16.74,NA)	0.85	32.87(16.62,NA)	0.92	33.38(16.95,NA)	0.91	NA(29.91,NA)	0.42	NA(30.35,NA)	0.47
								NA - if the group has a survival curve that ends above 50% at the end of follow-up, no median survival can be computed
Table 1.3 Secondary cancer prevention strategies in BRCA1/2 mutation carriers aged >49 years with unilateral luminal breast in stage I after BCT with/without adjuvant chemotherapy
Luminal		Stage I																		Chemo
		> 49 years
		Surveillance		Tamoxifen		BiMastec+Oophor		BiMastec+Tamoxifen		BiMastec		ContraMastec+Tamoxifen		ContraMastec		IpsiMastec+Oophor		Oophor
		Survival	HR	Survival	HR	Survival	HR	Survival	HR	Survival	HR	Survival	HR	Survival	HR	Survival	HR	Survival	HR
BRCA1	1-10	27.2(13.47,NA)	1	30.34(14.3,NA)	0.90	NA(21.29,NA)	0.50	32.62(15.57,NA)	0.79	34.66(15.44,NA)	0.75	29.63(14.49,NA)	0.90	34.1(15.17,NA)	0.74	39.83(18.44,NA)	0.646	NA(20.67,NA)	0.62	No
	11	20.61(10.57,34.51)	1	22.77(12.04,36.74)	0.92	NA(20.1,NA)	0.39	22.28(11.49,NA)	0.838	24.58(12.71,NA)	0.81	23.44(12.47,NA)	0.83	22.8(11.8,NA)	0.82	34.8(16.65,NA)	0.50	36.81(17.41,NA)	0.48
	12-24	15.81(8.55,27.69)	1	16.87(9.29,28.8)	0.474	28.25(12.86,NA)	0.84	18.08(9.18,33.14)	0.84	17.94(8.83,33.24)	0.86	17.71(8.46,31.66)	0.89	17.69(8.55,31.48)	0.89	21.24(9.16,38.21)	0.71	20.18(9.96,36.51)	0.75
BRCA2	1-10	21.65(10.66,NA)	1	23.6(12.54,NA)	0.94	NA(23.39,NA)	0.41	NA(23.39,NA)	0.96	22.7(10.82,NA)	0.97	23.64(11.02,NA)	0.95	22.59(12.23,NA)	0.96	NA(19.89,NA)	0.49	36.49(17.98,NA)	0.56
	11	21.23(11.53,34.51)	1	22.72(11.13,NA)	0.826	29.98(12.23,NA)	0.60	26.53(12.33,NA)	0.69	24.58(12.95,NA)	0.73	24.47(11.42,NA)	0.79	24.77(10.53,NA)	0.76	23.56(11.76,NA)	0.78	24.55(10.83,NA)	0.80
	12-25	14.4(7.64,24.44)	1	14.71(8.1,25.4)	0.956	23.88(10.26,NA)	0.45	15.66(8.24,26.69)	0.89	13.53(7.04,25.05)	0.96	14.22(7.76,25,89)	0.96	14.76(7.75,25,25)	0.95	22.71(11.54,39.35)	0.56	23.91(11.66,NA)	0.54
BRCA1	1-10	27.2(13.47,NA)	1	30.34(14.3,NA)	0.897	NA(21.29,NA)	0.50	32.62(15.57,NA)	0.79	34.66(15.44,NA)	0.75	29.63(14.49,NA)	0.89	34.1(15.17,NA)	0.76	39.83(18.44.NA)	0.65	NA(20.67,NA)	0.62	Yes
	11	20.61(10.57,34.51)	1	22.77(12.04,36.74)	0.919	NA(20.08,NA)	0.39	22.28(11.49,NA)	0.84	24.58(12.71,NA)	0.81	23.44(12.47,NA)	0.83	22.8(11.8,NA)	0.82	34.8(16.65,NA)	0.50	36.81(17.41,NA)	0.48
	12-24	22.45(11.32,37.96)	1	23.6(12.21,NA)	0.92	NA(21.64,NA)	0.43	25.85(12.13,NA)	0.85	25.2(12.43,NA)	0.83	23.6(11.71,NA)	0.89	24.64(11.81,NA)	0.88	35.11(17.91,NA)	0.57	35.67(18.59,NA)	0.54
BRCA2	1-10	21.65(10.66,NA)	1	23.6(12.54,NA)	0.94	NA(23.39,NA)	0.41	23.24(11.67,NA)	0.96	22.7(10.82,NA)	0.97	23.64(11.02,NA)	0.95	22.59(12.23,NA)	0.96	NA(19.89,NA)	0.49	36.49(17.98,NA)	0.56
	11	33.71(16.23,NA)	1	38.56(17.1,NA)	0.857	NA(27.15,NA)	0.50	NA(17.73,NA)	0.78	36.45(17.49,NA)	0.88	NA(20.03,NA)	0.77	36.16(17,NA)	0.89	NA(22.94,NA)	0.65	NA(18.77,NA)	0.72
	12-25	17.02(9.46,28.71)	1	19.41(9.77,33)	0.868	37.04(19.04,NA)	0.37	17.36(8.97,32.98)	0.90	18.93(9.37,34.26)	0.86	17.59(9.77,30.94)	0.94	19.74(10.74,33.15)	0.87	33.75(17.87,NA)	0.42	36.17(16.59,NA)	0.39
								NA - if the group has a survival curve that ends above 50% at the end of follow-up, no median survival can be computed
Table 1.4 Secondary cancer prevention strategies in BRCA1/2 mutation carriers aged <40 years with unilateral luminal breast in stage II after BCT with/without adjuvant chemotherapy
Luminal		Stage II																		Chemo
		< 40 years
		Surveillance		Tamoxifen		BiMastec+Oophor		BiMastec+Tamoxifen		BiMastec		ContraMastec+Tamoxifen		ContraMastec		IpsiMastec+Oophor		Oophor
		Survival	HR	Survival	HR	Survival	HR	Survival	HR	Survival	HR	Survival	HR	Survival	HR	Survival	HR	Survival	HR
BRCA1	1-10	13.43(5.49,24.77)	1	14.27(6.71,28.01)	0.855	16.09(6.29,34.3)	0.723	16.28(7.14,31.89)	0.747	16.87(7.27,32.17)	0.76	15.02(6.07,29.5)	0.81	15.56(7.58,28.74)	0.83	15.95(7.45,29.76)	0.79	14.14(6.46,25.45)	0.91	No
	11	12.74(6.57,23.76)	1	13.98(6.35,27.11)	0.884	17.43(7.43,34.08)	0.69	14.03(5.86,28.29)	0.85	14.84(7.13,29.18)	0.82	14.14(6.07,27.55)	0.86	15.55(7.28,27.67)	0.86	13.71(5.89,27.94)	0.89	14.24(6.67,25.89)	0.88
	12-24	13.44(6.85,23.58)	1	14.25(6.62,27.05)	0.894	16.37(6.78,31.01)	0.77	16.2(6.82,29.42)	0.78	14.94(6.39,29.23)	0.82	15.17(5.96,28.72)	0.86	14.57(7.22,27.89)	0.87	14.99(6.78,27.97)	0.85	14.34(6.38,26.36)	0.92
BRCA2	1-10	13.42(6.37,25.16)	1	13.51(5.83,26.55)	0.952	15.9(6.93,31.95)	0.78	16.2(7.02,31.62)	0.79	14.57(6.79,28.45)	0.89	13.54(5.89,26.9)	0.93	14.89(6.92,26.98)	0.91	15.88(6.98,29.42)	0.86	16.22(7.21,30.26)	0.82
	11	15.05(6.72,28.22)	1	15.93(7.98,29.14)	0.943	17.17(7.72,31.9)	0.90	16.37(6.35,31.96)	0.92	15.7(6.97,31.11)	0.93	16.37(7.1,30.96)	0.94	15.23(6.29,30.92)	0.96	17.37(7.33,32,27)	0.894	15.38(7.17,32.56)	0.901
	12-25	13.01(5.54,23.44)	1	13.94(6.69,25.61)	0.871	15.77(7.38,31.66)	0.70	13.91(6.4,26.98)	0.83	14.9(6.32,26.55)	0.84	14.03(6.99,26.13)	0.87	13.18(6.43,25.11)	0.93	16.01(6.99,28.81)	0.79	15.41(6.64,27.83)	0.80
BRCA1	1-10	NA(19.03,NA)	1	NA(23.31,NA)	0.91	NA(32.54,NA)	0.57	NA(22.75,NA)	0.75	NA(23.19,NA)	0.76	NA(21.63,NA)	0.83	NA(24.19,NA)	0.81	NA(19,83,NA)	0.91	NA(22.17,NA)	0.95	Yes
	11	33.14(17.35,NA)	1	37.83(17.88,NA)	0.857	NA(27.39,NA)	0.51	NA(20.76,NA)	0.75	NA(18.11,NA)	0.80	NA(19.55,NA)	0.76	NA(17.98,NA)	0.79	NA(21.77,NA)	0.71	NA(21.51,NA)	0.68
	12-24	34.75(17.54,NA)	1	38.34(19.59,NA)	0.861	NA(26.48<NA)	0.54	NA(21.04,NA)	0.77	NA(20.34,NA)	0.81	38.35(17.87,NA)	0.89	NA(16.75,NA)	0.87	NA(21.6,NA)	0.73	NA(24.63,NA)	0.66
BRCA2	1-10	38.22(17.35,NA)	1	38.49(19.19,NA)	0.975	NA(27.17,NA)	0.58	NA(20.99,NA)	0.85	NA(19.93,NA)	0.91	NA(19.17,NA)	0.87	39.26(19.88,NA)	0.96	NA(22.75,NA)	0.70	NA(25.7,NA)	0.71
	11	NA(22.79,NA)	1	NA(21.7,NA)	0.929	NA(32.34,NA)	0.64	NA(24.87,NA)	0.76	NA(24.87,NA)	0.80	NA(23.88,NA)	0.84	NA(24.55,NA)	0.85	NA(26.03,NA)	0.82	NA(24.75,NA)	0.85
	12-25	33.38(17.82,NA)	1	29.22(14.77,NA)	1.123	NA(24.1,NA)	0.56	33.07(16.63,NA)	1.01.	32.32(14.75.NA)	1.02.	30.28(15.65,NA)	1.11.	31.22(15.75,NA)	1.09.	NA(24.23,NA)	0.63	NA(21.97,NA)	0.67
								NA - if the group has a survival curve that ends above 50% at the end of follow-up, no median survival can be computed
Table 1.5 Secondary cancer prevention strategies in BRCA1/2 mutation carriers aged 40-49 years with unilateral luminal breast in stage II after BCT with/without adjuvant chemotherapy
Luminal		Stage II																		Chemo
		40- 49 years
		Surveillance		Tamoxifen		BiMastec+Oophor		BiMastec+Tamoxifen		BiMastec		ContraMastec+Tamoxifen		ContraMastec		IpsiMastec+Oophor		Oophor
		Survival	HR	Survival	HR	Survival	HR	Survival	HR	Survival	HR	Survival	HR	Survival	HR	Survival	HR	Survival	HR
BRCA1	1-10	14.22(6.23,25.06)	1	14.48(6.3,27.29)	0.92	16.86(6.82,33.01)	0.76	14.53(6.65,28.43)	0.875	15.03(6.76,29.41)	0.84	14.87(6.52,29.36)	0.85	14.76(6.19,27.65)	0.90	15.03(7.03,29.61)	0.84	14.01(6.19,26.02)	0.96	No
	11	13.84(6.36,24.44)	1	14.24(6.26,26.54)	0.928	15.71(7.07,32.65)	0.77	14.23(6.45,26.96)	0.91	14.6(6.28,27.84)	0.87	13.4(5.99,26.19)	0.96	13.67(6.01,26.92)	0.94	15.53(5.96,28.56)	0.83	15.8(6.85,29.71)	0.82
	12-24	13.01(6.2,23.04)	1	13.02(5.32,24.72)	1.008	17.15(7.11,32.98)	0.71	14.77(6.11,26.75)	0.88	15.59(6.34,28.19)	0.85	14.72(6.62,27.14)	0.90	15.18(6.94,26.13)	0.88	14.83(6.11,26.25)	0.88	14.84(6.11,26.19)	0.87
BRCA2	1-10	13.56(6.92,24.81)	1	14.02(6.72,27.63)	0.945	17.17(6.85,31.97)	0.77	15.37(6.85,28.52)	0.86	14.26(6.38,27.19)	0.92	13.58(6.13,26.07)	0.99	14.48(6.18,27.1)	0.96	15.75(6.99,30.42)	0.83	14.86(6.37,25.9)	0.97
	11	14.75(6.81,26.88)	1	14.68(6.41,27.76)	1.017	16.3(6.75,33.24)	0.85	14.52(6.06,30.74)	0.92	14.94(6.39,28.84)	0.97	15.83(7.06,30.01)	0.92	15.11(6.93,26.89)	0.99	15.38(6.16,28.41)	0.95	14.53(6.72,28.36)	0.97
	12-25	12.4(5.98,21.83)	1	13.41(6.16,23.52)	0.914	15.84(6.75,31.26)	0.71	13.96(6.75,26.54)	0.81	13.64(6.07,25.66)	0.87	12.25(5.87,22,57)	0.97	12.49(5.29,23.44)	0.95	13.94(6.17,27.61)	0.80	14.79(6.25,28.86)	0.77
BRCA1	1-10	39.9(18.53,NA)	1	NA(20.95,NA)	0.913	NA(27.49,NA)	0.62	NA(20.82,NA)	0.81	NA(22.35,NA)	0.87	NA(18.57,NA)	0.95	NA(21.28,NA)	0.87	NA(22.41,NA)	0.88	NA(22.02,NA)	0.80	Yes
	11	33.14(17.35,NA)	1	37.83(17.88,NA)	0.857	NA(27.39,NA)	0.51	NA(20.76,NA)	0.75	NA(18.11,NA)	0.80	NA(19.55,NA)	0.76	NA(17.98,NA)	0.79	NA(21.77,NA)	0.71	NA(21.51,NA)	0.68
	12-24	34.75(17.54,NA)	1	38.34(19.59,NA)	0.861	NA(26.48,NA)	0.54	NA(21.04,NA)	0.77	NA(20.34,NA)	0.80	38.35(17.87,NA)	0.89	NA(16.75,NA)	0.87	NA(21.6,NA)	0.73	NA(24.63,NA)	0.66
BRCA2	1-10	38.22(17.35,NA)	1	38,49(19.19,NA)	0.975	NA(27.17,NA)	0.58	NA(20.99,NA)	0.85	NA(19.93,NA)	0.91	NA(19.17,NA)	0.87	39.26(19.88,NA)	0.96	NA(22.75,NA)	0.70	NA(25.79,NA)	0.71
	11	NA(22.79,NA)	1	NA(21.7,NA)	0.929	NA(32.35,NA)	0.64	NA(27.66,NA)	0.76	NA(24.87,NA)	0.80	NA(23.88,NA)	0.84	NA(24.55,NA)	0.85	NA(26.03,NA)	0.82	NA(24.75,NA)	0.85
	12-25	33.38(17.82,NA)	1	29.22(14.77,NA)	1.123	NA(24.1,NA)	0.56	33.07(16.63,NA)	0.92.	32.32(14.74,NA)	1.03.	30.28(15.65,NA)	0.97.	31.22(15.75,NA)	0.94.	NA(24.23,NA)	0.63	NA(21.9,NA)	0.67
								NA - if the group has a survival curve that ends above 50% at the end of follow-up, no median survival can be computed
Table 1.6 Secondary cancer prevention strategies in BRCA1/2 mutation carriers aged >50 years with unilateral luminal breast in stage II after BCT with/without adjuvant chemotherapy
Luminal		Stage II																		Chemo
		> 50 years
		Surveillance		Tamoxifen		BiMastec+Oophor		BiMastec+Tamoxifen		BiMastec		ContraMastec+Tamoxifen		ContraMastec		IpsiMastec+Oophor		Oophor
		Survival	HR	Survival	HR	Survival	HR	Survival	HR	Survival	HR	Survival	HR	Survival	HR	Survival	HR	Survival	HR
BRCA1	1-10	11.11(5, 21.08)	1	11.3(4.93,21.57)	0.92	14.45(6.13,27.19)	0.74	13.18(5.46,24.88)	0.83	12.33(5.62,23.81)	0.86	13.16(5.45,23.01)	0.83	11.84(5.88,21.35)	0.92	14.51(6.31,24.6)	0.80	13.05(5.34,21.6)	0.88	No
	11	10.63(5.22,17.95)	1	11.41(5.57,21.04)	0.90	12.38(5.7,26.15)	0.69	11.67(5.78,22.16)	0.84	11.71(5.49,21.3)	0.85	10.81(5.05,20.88)	0.88	12.12(5.54,21.39)	0.59	13.1(5.57,21.39)	0.74	11.51(5.32,21.09)	0.86
	12-24	11.63(5.33,20.8)	1	11.55(5.21,20.32)	0.98	13.44(6.15,27.28)	0.73	12.24(5.55,23.8)	0.86	12.03(5.46,22.24)	0.89	11.52(5.63,20.39)	0.99	11.14(4.85,20.66)	0.97	11.72(5.31,21.17)	0.91	11.82(5.03,22.72)	0.88
BRCA2	1-10	11.21(5.02,20.88)	1	12.16(6.01,22.33)	0.97	12.07(4.98,24.83)	0.83	11.67(5.58,20.72)	0.99	11(5.08,19.91)	1.02.	11.32(5.47,20.46)	0.99	11.79(5.32,20.77)	1.02.	12.99(5.45,23.85)	0.86	13.77(6.64,26.81)	0.78
	11	12.63(6.03,22.49)	1	12.52(5.47,21.68)	1.03.	12.41(5.37,25.66)	0.86	14.73(6.85,25.95)	0.85	13.24(6.13,26.43)	0.83	12.88(5.85,24.66)	0.89	12.97(5.82,24.39)	0.91	13.31(5.17,26.18)	0.86	13.71(6.22,25.66)	0.87
	12-25	9.58(5.17,17.02)	1	9.89(4.79,18.48)	0.94	15.02(6.22,28.96)	0.58	9.96(4.38,18.88)	0.92	10.29(4.59,18.95)	0.91	11.5(5.32,20.33)	0.83	9.95(4.61,17.87)	0.97	11.93(5.69,23.68)	0.74	12.11(5.49,23.33)	0.74
BRCA1	1-10	25.45(12.91,NA)	1	26.3(14.02,NA)	0.94	35.44(16.89,NA)	0.63	25.79(11.29,NA)	0.90	26.89(12.41,NA)	0.89	26.29(12.41,NA)	0.89	26.14(12.34,NA)	0.89	31.68(14.68,NA)	0.74	31.09(14.21,NA)	0.75	Yes
	11	19.16(9.33,34.95)	1	19.97(9.62,33.8)	0.97	31.44(14.75,NA)	0.541	19.8(10.22,37.14)	0.911	20.89(9.58,38.01)	0.89	21.6(10.38,38.880	0.87	20.39(10.1,34.51)	0.95	28.45(12.28,NA)	0.62	28.03(12.36,NA)	0.64
	12-24	20.62(10.97,36,38)	1	18.88(9.49,34.62)	1.07.	31.41(14.31,NA)	0.61	21.85(11.37,NA)	0.90	22.18(10.45,38.6)	0.93	21.01(9.79,37.3)	0.98	21.21(10.56,38.3)	0.96	29.42(13.12,NA)	0.62	29.73(13.9,NA)	0.61
BRCA2	1-10	20.54(9.85,36.17)	1	20.71(10.15,34.9)	0.99	31.07(13.42,NA)	0.57	20.14(9.88,35.94)	0.99	19.26(9.28,34)	1.05.	19.98(9.49,35.88)	1.02.	20.47(10.44,35.94)	0.98	30.22(14.13,NA)	0.62	28.43(13.07,NA)	0.64
	11	26.82(13.85,NA)	1	29.87(13.75,NA)	0.87	37.72(15.69,NA)	0.67	29.88(13.75,NA)	0.87	30.02(13.4,NA)	0.89	29.72(13.62,NA)	0.88	28.85(14.25,NA)	0.91	34.73(15.4,NA)	0.73	34.97(15.51,NA)	0.74
	12-25	16.36(8.51,29.27)	1	16.59(8.63,29.67)	1.01.	29.35(13.64,NA)	0.50	16.88(7.89,29.88)	0.98	17.28(8.92,29.55)	0.98	17.87(9.03,30.44)	0.94	16.35(8.08,29.27)	1.01.	27.87(13.58,NA)	0.56	26.92(11.62,NA)	0.56
								NA - if the group has a survival curve that ends above 50% at the end of follow-up, no median survival can be computed
Table 1.7 Secondary cancer prevention strategies in BRCA1/2 mutation carriers aged <40 years with unilateral breast TN in stage I after BCT with/without adjuvant chemotherapy
TN		Stage I																		Chemo
		<40 years
		Surveillance		Tamoxifen		BiMastec+Oophor		BiMastec+Tamoxifen		BiMastec		ContraMastec+Tamoxifen		ContraMastec		IpsiMastec+Oophor		Oophor
		Survival	HR	Survival	HR	Survival	HR	Survival	HR	Survival	HR	Survival	HR	Survival	HR	Survival	HR	Survival	HR
BRCA1	1-10	11.65(5.45,20.03)	1	11.45(5.28,21.39)	0.93	11.92(4.64,22.72)	0.89	11.01(4.55,22.9)	0.899	11.9(4.65,22.91)	0.87	11.51(4.91.23,76)	0.846	10.95(4.97,20.3)	0.956	11.05(5.2,19.61)	0.971	11.53(5.3,21.37)	0.925	No
	11	10.37(4.48,19.24)	1	9.86(4.32,19.41)	0.99	11.51(4.63,22.84)	0.81	11.4(5.03,22.09)	0.833	11.7(4.92,21.15)	0.864	11.42(4.92,21.15)	0.842	11.4(4.55,21.59)	0.896	10.99(4.62,20.47)	0.876	10.05(4.78,19.67)	0.959
	12-24	10.08(4.41,20.15)	1	10.49(4.24,21.04)	0.94	12.29(5.18,23.63)	0.81	11.83(5.03,21.29)	0.915	10.79(4.53,21.93)	0.892	10.73(4.78,21.06)	0.93	11.17(4.98,22.81)	0.877	11.4(4.67,22.4)	0.915	11.77(5.14,21.31)	0.884
BRCA2	1-10	10.93(5.32,19.71)	1	10.95(4.64,19.97)	1.00	11.12(4.68,23.88)	0.84	11.34(4.98,22.01)	0.919	11.74(4.52,21.46)	0.952	11.29(4.9,21.28)	0.953	10.76(4.57,19.9)	1.014	11.88(4.86,22.7)	0.887	12.27(5.39,22.71)	0.884
	11	11.52(5.54,21.22)	1	12.33(4.94,22.53)	0.94	13.06(5.38,23.29)	0.85	12.65(5.55,23.2)	0.881	12.21(5.19,24.09)	0.866	11.79(5.52,23.56)	0.902	11.82(4.78,22.1)	0.962	11.8(5.33,21.88)	0.932	12.13(5.26,21.27)	0.973
	12-25	10.35(4.67,19.68)	1	10.96(5.23,20.72)	0.93	12.33(4.58,24.47)	0.80	11.52(4.77,21.68)	0.906	11.1(4.68,21.03)	0.923	10.64(5.08,19.74)	1.016	10.3(4.82,20.56)	0.988	11.63(5.12,23.25)	0.855	12.12(5.38,21.31)	0.905
BRCA1	1-10	34.47(17.24,NA)	1	39.62(19.59,NA)	0.84	NA(19.72,NA)	0.66	NA(17.75,NA)	0.788	NA(19.09,NA)	0.793	NA(23.04,NA)	0.684	39.15(18.69,NA)	0.857	NA(19.65,NA)	0.782	NA(18.2,NA)	0.826	Yes
	11	29.72(14.55,NA)		32.95(15.02,NA)	0.90	NA(20.74,NA)	0.59	33.86(15.21,NA)	0.861	36.02(15.12,NA)	0.82	32.9(16.62,NA)	0.865	33.2(15.45,NA)	0.879	35.59(15.65,NA)	0.838	37.49(18.41,NA)	0.765
	12-24	31.14(14.18,NA)	1	33.87(17.17,NA)	0.88	NA(21.57,NA)	0.62	36.48(17.21,NA)	0.812	36.3(15.87,NA)	0.838	34.62(16.98,NA)	0.86	34.53(15.07,NA)	0.923	38.06(17.56,NA)	0.779	38.4(16.33,NA)	0.785
BRCA2	1-10	30.19(16.18,NA)	1	34.63(16,NA)	0.88	NA(18.96,NA)	0.62	36.56(15.33,NA)	0.827	33.6(14.8,NA)	0.946	36.48(16.98,NA)	0.824	33.78(15.54,NA)	0.9	NA(20.09,NA)	0.671	NA(18.77,NA)	0.7
	11	NA(17.91,NA)	1	NA(19.83,NA)	0.96	NA(22.29,NA)	0.80	NA(19.6,NA)	0.974	NA(19.04,NA)	0.911	NA(19.71,NA)	0.893	NA(16.47,NA)	1.015	NA(20.46,NA)	0.891	NA(21.14,NA)	0.895
	12-25	27.33(13.5,NA)	1	26.4(13.48,NA)	43862	NA(19.01,NA)	0.57	29.68(14.25,NA)	0.921	29.42(13.91,NA)	0.941	29.48(15.7,NA)	0.881	28.53(13.88,NA)	0.958	NA(18.4,NA)	0.612	39.94(17.88,NA)	0.635
								NA - if the group has a survival curve that ends above 50% at the end of follow-up, no median survival can be computed
Table 1.8 Secondary cancer prevention strategies in BRCA1/2 mutation carriers aged 40-49 years with unilateral breast TN in stage I after BCT with/without adjuvant chemotherapy
TN		Stage I																		Chemo
		40-49 years
		Surveillance		Tamoxifen		BiMastec+Oophor		BiMastec+Tamoxifen		BiMastec		ContraMastec+Tamoxifen		ContraMastec		IpsiMastec+Oophor		Oophor
		Survival	HR	Survival	HR	Survival	HR	Survival	HR	Survival	HR	Survival	HR	Survival	HR	Survival	HR	Survival	HR
BRCA1	1-10	10.33(4.21,20.29)	1	11.55(4.7,20.66)	0.927	11.55(5,23.65)	0.867	12.1(5.27,24.06)	0.826	11.48(4.62,22.44)	0.872	11.62(4.83,22.43)	0.874	11.44(5.33,22.15)	0.903	11.61(5.17,21.85)	0.894	11.12(5.15,21.04)	0.946	No
	11	10.25(4.28,19.15)	1	11.07(4.94,19.83)	0.983	11.47(4.96,24.33)	0.814	9.92(4.21,21.23)	0.949	10.75(4.48,21.31)	0.882	10.44(4.93,19.5)	0.983	11.58(5.04,22.23)	0.905	11.58(4.77,22.17)	0.869	11.26(4.89,21.13)	0.921
	12-24	10.91(4.85,20.6)	1	11.94(5.86,21.86)	0.907	12.53(4.97,23.99)	0.828	11.19(4.78,21.51)	0.938	10.17(4.2,20.07)	1.013	11.65(4.64,21.69)	0.94	10.38(4.13,20.66)	0.991	11.73(4.88,20.94)	0.947	10.78(4.88,20.57)	0.962
BRCA2	1-10	11.57(5.33,21.01)	1	10.23(4.83,20.38)	1.048	12.33(5.04,24.05)	0.864	9.85(4.48,19.2)	1.048	10.94(4.43,21.14)	0.935	10.64(4.99,21.23)	0.973	10.09(4.44,20.57)	1.002	12.11(5.69,21.33)	0.93	10.87(4.58,22.6)	0.899
	11	10.03(4.5,19.29)	1	11.31(4.92,23.03)	0.861	12.45(5.22,25.67)	0.796	11.44(5.3,22.81)	0.842	11.08(4.62,21.59)	0.883	10.76(4.67,22.93)	0.854	11.17(5.05,20.87)	0.911	11.8(5.07,22.08)	0.88	10.83(4.87,20.83)	0.941
	12-25	10.02(4.85,18.7)	1	10.22(4.7,19.42)	0.913	10.73(4.6,21.38)	0.855	10.48(4.96,19.41)	0.926	10.32(4.3,19.28)	0.963	9.66(3.96,18.72)	0.972	9.99(4.64,18.08)	1.013	10.67(4.77,21.65)	0.87	11.99(5.32,21.5)	0.836
BRCA1	1-10	31.2(16.06,NA)	1	33.63(15.52,NA)	0.909	NA(21.43,NA)	0.653	37.4(17.98,NA)	0.805	39.44(17.11,NA)	0.782	38.28(16.83,NA)	0.797	38.13(19.17,NA)	0.799	NA(18.81,NA)	0.701	37.42(16.03,NA)	0.819	Yes
	11	28.73(13.06,NA)	1	29.31(14.36,NA)	0.94	NA(17.24,NA)	0.668	30.38(14.78,NA)	0.898	32.55(13.51,NA)	0.886	30.77(16.36,NA)	0.867	29.34(13.67,NA)	0.926	39.17(16.21,NA)	0.692	38.31(17.27,NA)	0.7
	12-24	29.03(14.23,NA)	1	31.39(15.3,NA)	0.919	NA(20.39,NA)	0.638	31.59(13.77,NA)	0.898	31.68(14.37,NA)	0.9	31.47(12.84,NA)	0.918	31.18(13.62,NA)	0.909	39.47(17.13,NA)	0.72	39.6(18.94,NA)	0.704
BRCA2	1-10	26.31(12.92.,NA)	1	29.77(13.76,NA)	0.92	NA(19.58,NA)	0.56	33.13(14.56,NA)	0.831	28.5(13.76,NA)	0.928	29.86(13.92,NA)	0.881	30.81(12.87,NA)	0.909	NA(18.54,NA)	0.64	37.98(17.45,NA)	0.683
	11	33.29(17.2,NA)	1	38.27(18.34,NA)	0.849	NA(20.49,NA)	0.725	NA(20.34,NA)	0.737	NA(16.47,NA)	0.83	NA(20.26,NA)	0.767	39.99(19.39,NA)	0.814	NA(19,NA)	0.793	NA(17.44,NA)	0.821
	12-25	24.01(12.56,NA)	1	24.63(12.29,NA)	0.944	38.44(16.07,NA)	0.572	24.18(12.38,NA)	0.955	25.53(12.01,NA)	0.933	23.63(11.64,NA)	0.995	24.99(12.56,NA)	0.919	37.94(17.79,NA)	0.571	34.32(16.5,NA)	0.623
								NA - if the group has a survival curve that ends above 50% at the end of follow-up, no median survival can be computed
Table 1.9 Secondary cancer prevention strategies in BRCA1/2 mutation carriers aged >49 years with unilateral breast TN in stage I after BCT with/without adjuvant chemotherapy
TN		Stage I																		Chemo
		>49 years
		Surveillance		Tamoxifen		BiMastec+Oophor		BiMastec+Tamoxifen		BiMastec		ContraMastec+Tamoxifen		ContraMastec		IpsiMastec+Oophor		Oophor
		Survival	HR	Survival	HR	Survival	HR	Survival	HR	Survival	HR	Survival	HR	Survival	HR	Survival	HR	Survival	HR
BRCA1	1-10	9.45(4.36,18.21)	1	10.44(4.28,18.9)	0.898	10.56(4.67,22.04)	0.779	10.66(4,84,21.38)	0.792	9.82(4.36,19.48)	0.891	10.2(4.72,18.74)	0.903	9.69(4.09,18.25)	0.948	9.63(4.15,17.79)	0.942	10.3(4.22,19.07)	0.885	No
	11	8.55(3.99,15.48)	1	8.96(4.28,15.87)	0.954	11(4.56,20.6)	0.731	9.53(4.15,16.69)	0.886	9.19(4.11,16.61)	0.889	8.6(3.72,16.3)	0.928	8.76(4.34,16.76)	0.901	10.25(4.6,18.85)	0.781	9.95(4.69,17.08)	0.843
	12-24	8.79(4.04,16.29)	1	8.55(4.32,16.17)	0.985	10.57(4.75,20.66)	0.753	10.28(4.37,18.29)	0.851	9.56(4.53,18.16)	0.878	9.5(4.69,18.64)	0.872	9.56(4.53,18.16)	0.904	10.01(4.14,18.5)	0.829	9.38(4.77,18.13)	0.871
BRCA2	1-10	8.73(4.09,15.34)	1	9.15(4.27,16.21)	0.951	9.96(4.64,20.54)	0.753	8.84(4.21,16.55)	0.911	9.79(4.19,17.8)	0.862	9.2(3.9,16.66)	0.938	8.94(4.09,16.35)	0.97	10.02(4.69,18.7)	0.829	10.37(4.73,19.55)	0.815
	11	9.58(4.74,18.56)	1	9.78(4.38,19.04)	0.969	10.42(4.42,21.92)	0.828	10.01(4.49,19.08)	0.947	10.33(4.23,19.45)	0.92	10.51(4.11,19.28)	0.947	10.04(3.85,19.78)	0.959	10.61(4.61,20.57)	0.903	10.68(4.59,19.85)	0.938
	12-25	8.14(3.95,14.25)	1	8.65(4.25,15.23)	0.936	9.74(4.41,18.53)	0.734	9.16(4.12,15.69)	0.939	8.18(3.83,15.35)	0.934	8.66(3.95,15.39)	0.979	8.93(3.97,15.71)	0.92	10.07(4.48,20.25)	0.723	9.89(4.31,18.01)	0.806
BRCA1	1-10	22.4(9.95,38.41)	1	22(10.62,NA)	0.932	31.68(13.88,NA)	0.639	24.65(10.6,NA)	0.833	23.32(10.14,NA)	0.889	22.87(11.39,NA)	0.912	24.53(11.02,NA)	0.869	29.05(12.09,NA)	0.745	29.63(13.98,NA)	0.701	Yes
	11	17.83(9.07,31.83)	1	19.39.2,32.41)	0.932	30.17(12.67,NA)	0.533	19.17(9.22,35.3)	0.9	17.11(8.5,31.83)	0.995	18.43(8.63,34.46)	0.946	21.54(9.5,34/69)	0.873	24.49(10.85,NA)	0.68	25.52(11.85,NA)	0.64
	12-24	18.93(.978,35.46)	1	17.48(8.23,32.37)	1.112	29.86(13.19,NA)	0.634	19.36(9.41,34,53)	1.039	19.34(9.16,36.42)	0.979	20.56(9.63,39.34)	0.908	19.85(10.16,35.23)	0.999	24.63(11.11,NA)	0.741	26.49(12.53,NA)	0.704
BRCA2	1-10	19.2(9.85,34.31)	1	18.41(9.61,32.71)	1.041	29.55(13.29,NA)	0.578	18.75(9.24,32.2)	1.03	19.28(9.25,35.84)	0.94	19.43(10.01,32.78)	1.011	18.18(8.87.31.25)	1.056	27.48(12.89,NA)	0.653	25.36(11.5,NA)	0.658
	11	23.42(11.25,NA)	1	24.95(11.24,NA)	0.888	34.37(13.1,NA)	0.66	24.33(10.56,NA)	0.95	27.9(13.05,NA)	0.789	25.15(9.88,NA)	0.955	25.92(11.66,NA)	0.935	29.53(14.96,NA)	0.755	31.79(13.05,NA)	0.743
	12-25	15.26(7.51,25.38)	1	16.37(8.48,26.89)	0.937	25.48(11.61,NA)	0.497	15.16(7.79,26.34)	0.979	15.68(8.2,27.29)	0.928	15.35(8.14,26.85)	0.942	14.56(7.87,26.35)	0.951	23.8(10.58,NA)	0.532	24.41(11.34,NA)	0.532
								NA - if the group has a survival curve that ends above 50% at the end of follow-up, no median survival can be computed
Table 1.10 Secondary cancer prevention strategies in BRCA1/2 mutation carriers aged <40 years with unilateral breast TN in stage II after BCT with/without adjuvant chemotherapy
TN		Stage II																		Chemo
		<40 years
		Surveillance		Tamoxifen		BiMastec+Oophor		BiMastec+Tamoxifen		BiMastec		ContraMastec+Tamoxifen		ContraMastec		IpsiMastec+Oophor		Oophor
		Survival	HR	Survival	HR	Survival	HR	Survival	HR	Survival	HR	Survival	HR	Survival	HR	Survival	HR	Survival	HR
BRCA1	1-10	4.46(1.9,8.86)	1	4.54(1.83,8.71)	1.004	4.47(2.02,9.24)	0.948	5.02(1.83,10.01)	0.895	4.52(1.92,9.05)	0.977	4.88(1.98,9,31)	0.902	5.2(2.27,9.29)	0.912	4.29(1.51,8.44)	1.024	4.23(1.88,8.8)	0.995	No
	11	4.48(1.88,8.54)	1	4.3(1.91,9.36)	0.972	4.35(1.79,9.14)	0.961	4.3(1.86,8.85)	1.004	4.64(2.03,8.63)	0.995	4.57(1.75,9.01)	0.965	4.47(1.87,8.79)	1.01	4.12(1.63,8.57)	1.017	4.44(1.87,8.52)	1.04
	12-24	4.42(1.86,8.49)	1	4.59(1.88,9.07)	0.951	4.59(1.8,8.94)	0.938	4.53(1.71,8.89)	0.956	4.65(2.1,8.65)	0.95	4.43(1.84,8.87)	0.955	4.75(2.2,8.45)	0.943	4.39(1.69,8.91)	1.01	3.9(1.68,8.47)	1.002
BRCA2	1-10	4.7(2.03,8.14)	1	4.38(1.86,8.19)	1.036	4.89(1.97,8.77)	0.935	4.31(1.96,9.35)	0.942	4.99(2,9.23)	0.948	4.37(1.71,8.96)	0.95	4.57(1.91,8.68)	0.954	4.81(2.15,8.74)	0.951	4.08(1.64,8.3)	1.024
	11	4.45(1.89,8.63)	1	4.23(1.77,8.69)	0.955	4.38(1.74,8.73)	0.957	4.49(1.79,8.72)	0.913	4.23(1.74,8.86)	0.953	4.03(1.8,8.11)	0.994	4.73(1.81,8.66)	0.964	4.46(1.89,9.35)	0.929	3.88(1.67,8.24)	1.028
	12-25	5.03(2.29,9.03)	1	4.76(1.92,8.7)	1.057	4.38(1.8,8.35)	1.082	4.44(2.14,8.23)	1.055	4.69(1.81,9.34)	1.026	4.54(2.04,9.28)	1.036	4.44(1.88,8.52)	1.092	4.46(1.99,8.8)	1.039	4.17(1.84,8)	1.092
BRCA1	1-10	18.48(8.43,33.39)	1	17.41(8.35,33.51)	0.98	20.5(9.07,NA)	0.838	20.26(8.97,38.54)	0.888	19.8(7.95,39.48)	0.877	19.11(8.02,37.03)	0.904	19.01(8.92,36.74)	0.933	19.52(8.04,35.01)	0.948	19.17(8.41,36.5)	0.934	Yes
	11	17.31(8.37,31,19)		19.11(8.07,35.28)	0.895	20.51(8.72,NA)	0.78	17.25(6.65,33.04)	0.985	16.51(7.22,32.32)	0.999	17.74(7.78,32.77)	0.968	16.74(7.04,33.03)	0.985	19.64(8.63,36.98)	0.855	19.28(8.61,38.11)	0.848
	12-24	17.36(7.9,32.6)	1	18.62(8.46,34.09)	0.918	19.93(8.56,38.36)	0.842	18.01(7.71,36.29)	0.901	17.82(8.09,35.46)	0.931	18.03(7.2,34.99)	0.94	17.25(7.38,34.85)	0.935	18.83(7.67,35.83)	0.904	18.03(7.05,35.18)	0.933
BRCA2	1-10	18.05(7.98,31.78)	1	18.08(7.98,34.63)	0.94	21.98(9.13,NA)	0.758	17.11(7.61,33.87)	0.978	18.11(7.52,35.2)	0.957	17.98(6.73,32.55)	1.009	19.24(8.44,33.45)	0.961	21.47(8.57,38.25)	0.836	18.68(7.96,37.94)	0.881
	11	20.4(8.52,28.18)	1	18.72(8.17,36.62)	1.054	19.98(8.04,NA)	0.964	20.68(7.71,NA)	0.967	19.17(7.88,36.94)	1.042	19.64(8.55,37.28)	1.048	20.23(8.46,37.77)	1.04	20.7(8.28,NA)	0.971	21.39(9.56,NA)	0.948
	12-25	16.21(6.85,31.69)	1	17.13(7.82,30.03)	1.045	19.45(8.95,NA)	0.796	16.84(7.29,32.39)	0.981	17.27(8.11,30.53)	1.024	16.62(7.26,31.78)	0.972	16.85(7.94,30.75)	0.983	19.76(9.51,35.37)	0.857	19.49(8.81,36.8)	0.855
								NA - if the group has a survival curve that ends above 50% at the end of follow-up, no median survival can be computed
Table 1.11 Secondary cancer prevention strategies in BRCA1/2 mutation carriers aged 40- 49 years with unilateral breast TN in stage II after BCT with/without adjuvant chemotherapy
TN		Stage II																		Chemo
		40-49 years
		Surveillance		Tamoxifen		BiMastec+Oophor		BiMastec+Tamoxifen		BiMastec		ContraMastec+Tamoxifen		ContraMastec		IpsiMastec+Oophor		Oophor
		Survival	HR	Survival	HR	Survival	HR	Survival	HR	Survival	HR	Survival	HR	Survival	HR	Survival	HR	Survival	HR
BRCA1	1-10	4.45(1.92,8.96)	1	4.15(1.79,8.31)	0.995	4.41(1.82,8.59)	0.959	4.29(1.96,8.94)	0.97	4.78(1.87,9.01)	0.944	4.43(1.83,8.93)	0.985	4.13(1.84,8.23)	1.036	4.46(2.04,8.78)	0.955	3.99(1.75,8.79)	1.048	No
	11	4.49(1.93,8.51)	1	4.02(1.69,8.17)	1.04	4.43(1.9,9.21)	0.964	4.14(1.68,8.08)	1.043	4.35(1.79,8.16)	1.012	4.82(2,9.52)	0.916	4.32(1.72,8.39)	1.043	4.71(1.96,8.8)	0.973	4.57(1.92,9.02)	0.938
	12-24	4.51(2.14,8.59)	1	4.43(1.7,8.98)	0.993	4.37(1.82,8.73)	0.93	4.03(1.64,8.3)	1.04	4.6(1.82,8.93)	0.951	4.56(1.98,8.49)	1.012	4.49(1.81,8.58)	1.025	4.62(2.01,9.13)	0.943	4.62(1.82,9.87)	0.913
BRCA2	1-10	4.55(1.95,8.63)	1	4.14(1.87,8.18)	1.071	4.1(1.71,8.47)	1.014	4.65(1.96,8.94)	0.999	4.73(2.02,8.98)	0.943	4.49(1.95,8.66)	0.958	4.77(1.77,9.17)	0.955	4.76(2.04,8.81)	0.963	4.8(2.06,9.05)	0.924
	11	4.1(1.81,8.44)	1	4.84(1.96,8.67)	0.947	4.97(1.9,9.39)	0.908	4.7(1.89,8.58)	0.978	4.53(1.68,8.91)	0.986	4.67(1.86,9.36)	0.925	4.47(1.85,8.65)	0.988	4.57(1.92,9.03)	0.94	4.5(1.98,9.21)	0.947
	12-25	4.14(1.91,8.06)	1	4.15(1.67,8.45)	1	4.72(2.14,9.26)	0.875	4.46(1.98,8.63)	0.935	4.14(1.8,8.72)	0.931	4.41(1.71,8.6)	0.937	4.51(1.99,8.55)	0.948	4.28(1.91,8.44)	0.94	4.04(1.83,8.32)	0.971
BRCA1	1-10	18.16(8.22,33.61)	1	18.9(8.23,34.06)	0.978	18.82(8.17,35.19)	0.962	19.27(9.49,38.51)	0.893	18.24(7.52,36.19)	0.945	19.47(7.93,37.47)	0.922	20.08(9.13,38.47)	0.887	20.18(9.07,37.58)	0.926	19.38(8.4,39.07)	0.894	Yes
	11	16.52(6.83,29.81)	1	18.1(8.25,32.13)	0.905	18.66(8.81,34.68)	0.848	16.45(6.66,32.49)	0.935	17.39(7.21,32.46)	0.947	16.92(8.22,33.58)	0.903	16.95(7.26,30.85)	0.954	18.69(7.78,37.05)	0.824	18.22(8.81,35.91)	0.815
	12-24	16.96(7.57,31.73)	1	17.03(8.22,31.64)	0.994	18.6(7.89,31.64)	0.994	16.4(7.08,32.26)	1.006	15.47(7.01,32.61)	0.998	16.69(7.32,31.73)	0.994	14.72(5.9,30.96)	1.056	19.5(7.74,35.58)	0.885	18.5(8.68,37.58)	0.859
BRCA2	1-10	18.5(8.72,33.9)	1	16.65(7.17,31.95)	1.116	19.61(8.38,37.87)	0.9	16.94(8.02,32.46)	1.049	16.8(7.95,31.85)	1.062	16.95(7.34,31.72)	1.093	17.53(7.55,32.22)	1.042	17.8(7.82,34.19)	1.004	19.2(8.06,36.04)	0.956
	11	17.25(7.5,34.65)	1	19.75(8.15,36.77)	0.923	19.59(8.53,NA)	0.874	20.86(8.57,39.9)	0.867	20.94(8.01,NA)	0.865	20.05(9.02,37.54)	0.89	17.62(8.47,35.65)	0.988	19.47(8.11,35.61)	0.979	17.65(6.98,35.77)	0.989
	12-25	14.95(7.09,27.61)	1	15.83(7.68,29.25)	0.959	18.93(7.98,38.22)	0.736	16.53(6.81,29.35)	0.969	14.82(7.17,28.57)	0.949	14.41(7.07,26.87)	1.043	15.93(7.57,29.11)	0.936	18.7(8.39,36.28)	0.745	19.62(8.21,34.55)	0.779
								NA - if the group has a survival curve that ends above 50% at the end of follow-up, no median survival can be computed
Table 1.12 Secondary cancer prevention strategies in BRCA1/2 mutation carriers aged >49 years with unilateral breast TN in stage II after BCT with/without adjuvant chemotherapy
TN		Stage II																		Chemo
		>49 years
		Surveillance		Tamoxifen		BiMastec+Oophor		BiMastec+Tamoxifen		BiMastec		ContraMastec+Tamoxifen		ContraMastec		IpsiMastec+Oophor		Oophor
		Survival	HR	Survival	HR	Survival	HR	Survival	HR	Survival	HR	Survival	HR	Survival	HR	Survival	HR	Survival	HR
BRCA1	1-10	4.36(1.86,8.21)	1	4.11(1.87,8.39)	0.966	4.42(1.77,7.99)	0.949	4.57(1.74,8.3)	0.91	4.24(1.88,8.58)	0.943	4.28(1.72,8.18)	0.948	3.96(1.71,8.24)	0.965	4.08(1.77,7.95)	0.993	4.6(1.86,8.48)	0.947	No
	11	4.58(1.88,8.25)	1	4(1.65,7.65)	1.033	4.18(1.64,8.4)	0.977	3.87(1.51,7.45)	1.087	4.03(1.7,7.96)	1.044	4.2(1.78,7.93)	0.988	4.34(1.98,8.03)	1	4.25(1.93,7.92)	0.979	4.29(1.74,8.24)	0.939
	12-24	3.8(1.77,7.68)	1	4.42(1.79,8.5)	0.906	3.87(1.58,8.33)	0.922	4.29(1.68,8.75)	0.921	3.9(1.58,7.61)	0.98	4.12(1.64,7.68)	0.978	3.93(1.64,8.47)	0.926	4.55(1.87,8.65)	0.871	4.37(1.84,8.54)	0.915
BRCA2	1-10	4.09(1.83,8.11)	1	3.93(1.71,7.39)	1.076	4.03(1.65,8.34)	0.945	3.98(1.67,7.79)	0.984	4.39(1.84,8.26)	0.99	4.17(1.74,8.19)	1	4.21(1.8,7.72)	1.008	4.62(2.05,8.6)	0.935	4.18(1.82,8.58)	0.977
	11	4.06(1.99,8.48)	1	4.28(1.76,8.25)	1.027	4.32(1.77,9.19)	0.932	4.4(1.99,8.06)	0.985	4.1(1.58,7.75)	1.044	4.53(1.73,8.41)	1.008	4.47(1.8,8.77)	0.967	4.28(1.78,8.62)	0.975	4.46(1.75,8.28)	0.999
	12-25	4.13(1.66,7.37)	1	4.43(1.72,7.84)	0.974	4.3(1.78,8.63)	0.89	3.81(1.62,7.28)	1.062	4.38(1.94,8.38)	0.904	4.17(1.89,8.25)	0.933	4.31(1.71,7.63)	0.979	4.38(1.82,8.52)	0.919	4.87(2.06,9.11)	0.831
BRCA1	1-10	14.27(6.52,25.87)	1	14.69(6.42,27.07)	0.934	15.39(6.42,30.66)	0.831	15.83(6.68,28.44)	0.876	15.92(7.32,29.64)	0.865	14.78(6.17,30.38)	0.891	15.32(6.71,29.14)	0.907	16.11(6.76,29.85)	0.859	15.65(6.58,30.02)	0.88	Yes
	11	12.61(5.8,22.42)	1	13.03(6.35,24.28)	0.928	16.01(7.41,30.92)	0.717	13.17(6.08,24.14)	0.919	13.37(6.41,24.63)	0.9	11.92(5.93,22.59)	0.988	12.31(5.91,22.21)	1.012	15.44(6.95,29.55)	0.735	17.11(8,30.53)	0.717
	12-24	13.63(6.14,23.43)	1	14.12(6.4,24.11)	1.015	17.31(7.79,34.41)	0.699	13.03(6.22,25.06)	0.975	11.65(5.78,23.13)	1.048	11.9(5.4,24.17)	1.042	14.07(6.58,25.04)	0.964	16.44(7.12,29.42)	0.793	15.35(6.8,28.73)	0.828
BRCA2	1-10	13.57(6.42,24.45)	1	12.48(6.18,22.22)	1.068	16.7(6.69,31.38)	0.753	12.5(5.85,22.81)	1.073	14.13(6.31,24.37)	0.967	13.13(6.25,24.78)	0.967	12.52(6,23.86)	0.98	15.07(6.01,28.58)	0.85	16.53(7.14,30.37)	0.773
	11	14.68(7.09,27.89)	1	15.18(6.49,27.66)	0.986	15.86(6.49,33.02)	0.874	17.45(7.08,31.14)	0.862	15.93(6.8,30.38)	0.904	15.57(6.54,28.88)	0.961	15.17(6.45,29.43)	0.944	16.57(6.96,32.85)	0.841	17.77(7.42,31.16)	0.831
	12-25	11.41(5.37,20.07)	1	11.75(6.13,21.3)	0.936	15.35(6.79,29.3)	0.677	11.99(5.4,21.97)	0.946	11.38(5.42,20.68)	0.987	11.1(5.72,20.8)	0.95	11.32(5.24,20.82)	0.986	13.98(6.54,26.66)	0.738	14.75(6.66,27.79)	0.711
								NA - if the group has a survival curve that ends above 50% at the end of follow-up, no median survival can be computed
